# Supplementary material for: Association of Urinary Cadmium and Antimony with Osteoporosis Risk in Postmenopausal Brazilian Women: Insights from a 20 Metal(loid) Biomonitoring Study
Source: Toxics. 2025 Jun 10;13(6):489. doi: 10.3390/toxics13060489 (PMC12197107; doi:10.3390/toxics13060489)
Supplement: Supplementary file 1 [file toxics-13-00489-s001.zip]

Archive with 1 entries (1 files):
- toxics-3651354-supplementary.pdf
